# Supplementary material for: X-ray Characterizations of Exfoliated MoS2 Produced by Microwave-Assisted Liquid-Phase Exfoliation
Source: Materials (Basel). 2024 Aug 6;17(16):3887. doi: 10.3390/ma17163887 (PMC11355266; doi:10.3390/ma17163887)
Supplement: Supplementary file 1 [file materials-17-03887-s001.zip]

Archive with 1 entries (1 files):
- materials-3128950-supplementary.pdf
